# Supplementary material for: Isolation and characterization of eight polymorphic microsatellites for the spotted spiny lobster, Panulirus guttatus
Source: PeerJ. 2016 Jan 25;4:e1467. doi: 10.7717/peerj.1467 (PMC4741071; doi:10.7717/peerj.1467)
Supplement: Dataset S1 — Microsatellite data for Panulirus guttatus in the Genepop format. [file peerj-04-1467-s001.txt]

Connectivity of P guttatus
fwc5
Pg3
Pg6
Pg15
Pg9
Pg21
Pg22
Pg23
POP
          PGBM1 , 137154 122122 156162 159166 101113 175179 000000 159159 
         PGBM10 , 133133 110116 140153 142166 107113 179181 087103 150155 
         PGBM11 , 133137 101119 156156 159166 091113 181183 095095 146150 
         PGBM12 , 137179 104113 140147 159166 078113 179191 074099 155159 
         PGBM13 , 148148 113116 143147 163163 107113 181191 095099 155163 
         PGBM14 , 131160 119122 143150 155159 094113 171179 087115 150155 
         PGBM15 , 131139 104113 150150 150166 111113 167181 095103 159159 
         PGBM16 , 152152 098128 140140 142146 097113 175183 103103 141159 
         PGBM17 , 146146 113116 143156 155178 094113 167212 074074 155155 
         PGBM18 , 139146 119122 150153 159163 094113 181183 087091 141155 
         PGBM19 , 133154 107107 140140 137159 113116 201201 074074 155159 
          PGBM2 , 135146 104119 150153 142163 105113 187216 095103 155155 
         PGBM20 , 141156 119119 143153 159166 091113 179191 095095 150159 
         PGBM21 , 133133 119119 140140 142159 084113 181187 095095 146155 
         PGBM22 , 139168 122122 140146 150150 097113 181181 087107 159159 
         PGBM23 , 152173 095095 143147 159170 104116 175181 074087 155159 
         PGBM24 , 131141 101116 150156 142159 091113 179183 099115 146163 
         PGBM25 , 150171 095113 140156 150159 097113 175183 087107 159159 
         PGBM26 , 146177 095107 146156 166166 097113 181181 103107 159159 
         PGBM27 , 133148 098098 143146 155178 107113 181191 087091 133146 
         PGBM28 , 133168 107122 000000 137166 097107 191191 091095 000000 
         PGBM29 , 139150 095095 143156 159170 091113 181185 095095 155155 
          PGBM3 , 133137 101113 150153 159178 101113 179183 095095 155163 
         PGBM30 , 146146 116119 143159 155159 107113 191191 087095 146150 
         PGBM31 , 137137 104104 147153 142166 091113 181183 107107 146171 
         PGBM32 , 137137 104113 140143 159159 088113 175191 087087 159163 
         PGBM33 , 137139 101101 140143 150150 094113 187187 000000 000000 
         PGBM34 , 131133 119119 140150 142159 104113 181191 087087 146155 
         PGBM35 , 139152 116119 143156 142159 101113 171181 000000 155163 
         PGBM37 , 154154 101122 153153 163166 088113 175185 095095 133155 
         PGBM38 , 131148 113113 159159 150174 113113 175181 000000 155155 
         PGBM39 , 000000 104110 153162 146178 091113 181199 000000 150159 
          PGBM4 , 133137 107110 150156 142155 104113 181181 000000 150150 
         PGBM40 , 135139 104119 143143 159159 094104 181181 082095 155163 
         PGBM41 , 131139 104110 150153 155163 101113 175175 091095 155155 
         PGBM42 , 133135 116125 140147 142159 091113 175179 091091 155155 
         PGBM44 , 139162 110125 143165 159174 113113 179181 000000 141155 
         PGBM45 , 143171 104113 146146 142166 101113 175181 103103 159159 
         PGBM46 , 135158 104113 150150 142170 094113 181183 087087 159159 
         PGBM47 , 137152 104107 000000 133163 091113 181181 000000 159163 
         PGBM48 , 133154 107110 140159 142155 104110 179183 099107 159163 
         PGBM49 , 160160 107110 140140 146163 110116 179179 103103 146155 
          PGBM5 , 152156 116119 143150 146163 116119 175179 087095 155159 
         PGBM50 , 139139 110110 143150 159159 081113 179181 087087 155159 
          PGBM6 , 139139 104110 143147 142155 101113 175183 000000 000000 
          PGBM7 , 131146 107119 143150 146146 094113 187187 095099 146155 
          PGBM8 , 139148 119119 143146 166166 088113 175191 087103 150167 
        Bermuda , 133160 116116 143147 155163 107113 187187 000000 159159 
POP
          PGFK1 , 139143 101116 140150 159170 104113 191191 095095 146155 
         PGFK10 , 139139 119131 143153 159170 101110 191216 000000 159159 
         PGFK11 , 156168 113119 153153 146178 101113 179181 091091 159159 
         PGFK12 , 133146 107110 140140 142150 101113 171175 091107 155155 
         PGFK13 , 133139 107116 140143 155163 078088 181224 087103 155155 
         PGFK14 , 141150 101110 143153 159159 097113 179183 095095 146159 
         PGFK15 , 141168 101113 147147 163166 104113 185185 087087 141155 
         PGFK16 , 135179 098113 140156 142142 101113 167191 091091 146159 
         PGFK17 , 133139 113116 153153 142166 101107 175183 095103 133159 
         PGFK18 , 139148 107107 143159 159170 098113 183183 087095 159159 
         PGFK19 , 137154 104110 146156 150159 091094 167183 091091 159159 
          PGFK2 , 139139 107107 147159 150166 091113 175175 099099 141155 
         PGFK20 , 139139 116116 153153 166170 097104 175187 103111 137150 
         PGFK21 , 133146 116125 147150 159170 081091 181181 000000 141159 
         PGFK22 , 139152 110110 147147 146159 094110 175175 082082 150155 
         PGFK23 , 139139 128128 153153 159178 091113 179185 095095 146159 
         PGFK25 , 131139 116125 143150 159178 101113 183183 087095 141155 
          PGFK3 , 133139 101107 143153 155159 094116 181181 074099 163163 
          PGFK4 , 141143 110113 143150 142159 107113 181183 123123 159159 
          PGFK5 , 146146 113125 150159 142142 091113 181181 095103 155163 
          PGFK6 , 133133 101119 143156 159163 101113 179179 087095 159163 
          PGFK7 , 000000 116119 150156 142159 113113 181181 087087 155155 
          PGFK8 , 137137 104107 153153 155159 088107 183183 103103 155159 
        Florida , 133143 101107 143150 150170 104113 179183 087091 155155 
